# Supplementary material for: Integrative Transcriptomic and Metabolomic Analysis Reveals That Acanthopanax senticosus Fruit Ameliorates Cisplatin-Induced Acute Kidney Injury by Suppressing the NF-κB/PI3K-AKT Pathway via UGT1A1 Regulation
Source: Int J Mol Sci. 2025 Nov 18;26(22):11131. doi: 10.3390/ijms262211131 (PMC12652992; doi:10.3390/ijms262211131)
Supplement: Supplementary file 1 [file ijms-26-11131-s001.zip]

Archive with 1 entries (1 files):
- ijms-3928310-supplementary.pdf
